# Supplementary material for: Evaluation of Inbred Maize (Zea mays L.) for Tolerance to Low Phosphorus at the Seedling Stage
Source: Plants (Basel). 2023 Jun 30;12(13):2520. doi: 10.3390/plants12132520 (PMC10346422; doi:10.3390/plants12132520)
Supplement: Supplementary file 1 [file plants-12-02520-s001.zip]

Archive with 1 entries (1 files):
- plants-2366351-supplementary.pdf
